# Supplementary material for: Socio-Cognitive Determinants of Lifestyle Behavior in the Context of Dementia Risk Reduction: A Population-Based Study in the Netherlands
Source: J Alzheimers Dis. 2024 May 28;99(3):941–52. doi: 10.3233/JAD-231369 (PMC11191482; doi:10.3233/JAD-231369)
Supplement: Supplementary Material — 4. Data CIBER plots (Fig 1 and Fig 2) [file jad-99-jad231369-s010.xlsx]

## Sheet: Sheet1
	BinaryCIBER		sedentary or underactive			physically active
	Means and associations (d) with adherence to physical activity (R2 = [,20, ,26])	n	mean	CI low	CI high	mean	CI low	CI high	d	CI low	CI high	p-value
	I intent to…	3065	3.27	3.19	3.35	3.19	3.09	3.29	-0.08	-0.23	0.06	.040
	To lower my risk for dementia I would,,,	3065	3.53	3.44	3.61	3.63	3.52	3.73	0.11	-0.03	0.25	.008
	I think doing enough PA is…	3065	4.11	4.04	4.18	4.43	4.36	4.51	0.44	0.3	0.59	<.001
	I think doing enough PA is…	3065	3.74	3.65	3.78	4.2	4.11	4.29	0.53	0.39	0.68	<.001
	To keep physically healthy PA is…	3065	4.24	4.17	4.3	4.45	4.39	4.52	0.31	0.17	0.46	<.001
	If I am not physically active this is…	3065	3.75	3.67	3.82	3.82	3.72	3.91	0.08	-0.06	0.22	,040
	If I am not physically active this has…	3065	3.56	3.48	3.64	3.76	3.67	3.85	0.24	0.1	0.38	<.001
	If I am not physically active this increases my risk for dementia…	3065	3.24	3.17	3.31	3.4	3.31	3.49	0.19	0,05	0.34	<.001
	Compared to the people around me, I do…	3065	2.92	2.84	3.01	3.64	3.55	3.73	0.83	0.68	0.98	<.001
	How often I do PA is…	3065	2.24	2.14	2.34	2.22	2.1	2.33	-0.02	-0.16	0.12	.120
	I think doing enough PA…	3065	2.86	2.76	2.97	3.73	3.61	3.85	0.77	0.62	0.92	<.001
	Doing enough PA every day is…	3065	2.83	2.73	2.93	3.73	3.63	3.84	0.84	0.69	1	<.001
	If I do sports, I feel…	3065	3.16	3.06	3.26	3.78	3.68	3.89	0.61	0.46	0.75	<.001
	If I intent to do more PA this will be…	3065	3.16	3.06	3.26	3.57	3.47	3.68	0.73	0.58	0.88	<.001
	CIBER
	Means and associations (r) with Mediterranean diet (R2 = [,18, ,23])	n	mean	CI low	CI high	r	CI low	CI high	p-value
	I intent to not… [not/barely eat healthier;eat much healthier]	3065	3.13	3.06	3.19	<0,00	-0.0739377	0.0664478	.835
	To lower my risk for dementia I would,,, [not/barely be willing to eat healthier ; willing to eat much healthier	3065	3.58	3.51	3.64	0.128346	0.0586814	0.196768	<.001
	I think eating healthy is,,,[not tasteful;very tasteful]	3065	3.85	3.79	3.92	0.343246	0.279794	0.403713	<.001
	I think eating healthy is,,, [cheap;expensive]	3065	3.72	3.66	3.78	-0.0527988	-0.122538	0.0174597	<.001
	I think eating healthy is,,,[not important;very important]	3065	4.21	4.16	4.26	0.33532	0.271517	0.396188	<.001
	Cooking is,,,[not my passion;my passion]	3065	2.87	2.78	2.96	0.238356	0.171023	0.303472	<.001
	Cooking a healthy dinner costs, me,,,[little time;very much time]	3065	2.94	2.87	3	-0.117202	-0.185867	-0.0473984	<.001
	To keep my body healthy a healthy dinner is,,,[not important;very important]	3065	4.24	4.19	4.29	0.279588	0.213586	0.343049	<.001
	If I eat unhealthy this is,,,[a small health risk;an enormous health risk]	3065	3.66	3.59	3.72	0.160695	0.0915339	0.228314	<.001
	If I eat unhealthy this has,,,[not/barely effect on my brain health;enormous effect on my brain health]	3065	3.53	3.47	3.59	0.201748	0.133444	0.268144	<.001
	If I eat unhealthy this increases my risk for dementia,,,[not or barely;enormously]	3065	3.33	3.27	3.39	0.200712	0.132383	0.267142	<.001
	Compared to the people around me, I eat,,,[very unhealthy; very healthy]	3065	3.52	3.47	3.57	0.305901	0.24088	0.368189	<.001
	What and when I eat is,,,[not/barely influenced by people around me;enormously influenced by people around me]	3065	2.27	2.19	2.34	-0.0406988	-0.110577	0.0295794	.028
	What and when I eat is,,,[not/barely influenced by my environment;enormously influenced by my environment]	3065	2.85	2.77	2.93	0.0214455	-0.0488217	0.0915015	.250
	What and when I eat is,,,[not/barely influenced by habits;enormously influenced by habits]	3065	3.18	3.1	3.25	-0.0488077	-0.118595	0.0214596	.008
	What and when I eat is,,,[not/barely under my control;completely under my control]	3065	4.24	4.18	4.29	0.113722	0.0438783	0.182459	<.001
	If I intent to eat healthier this will be,,,[very difficult;very easy]	3065	3.45	3.38	3.52	0.28402	0.218176	0.34729	<.001
	CIBER
	Means and associations (r) with alcohol intake (R2 = [,38, ,45])	n	mean	CI low	CI high	r	CI low	CI high	p-value
	I intent to…	2410	2.32	2.23	2.42	0.178593	0.100884	0.254136	<.001
	To lower my risk for dementia I would…	2410	3.28	3.18	3.38	-0.071496	-0.149784	0.00768249	<.001
	Drinking alcohol is…	2410	3.51	3.42	3.59	0.411437	0.343485	0.475103	<.001
	Drinking alcohol is…	2410	3.19	3.11	3.27	-0.00909207	-0.0881636	0.0700934	.655
	Drinking alcohol is…	2410	3.16	3.08	3.25	-0.027055	-0.105963	0.0521917	.201
	Drinking alcohol has…	2410	3.46	3.37	3.54	-0.0318589	-0.110715	0.0473956	.142
	Drinking alcohol increases my risk for dementia…	2410	3.28	3.20	3.37	-0.0431243	-0.121843	0.036134	.046
	Compared to the people around me, I drink…	2410	2.10	2.02	2.18	0.603874	0.551074	0.651858	<.001
	When and how much alcohol I drink is…	2410	2.16	2.07	2.26	0.122893	0.0441879	0.200082	<.001
	When and how much alcohol I drink is…	2410	2.47	2.37	2.58	0.405566	0.337255	0.469628	<.001
	When and how much alcohol I drink is…	2410	4.54	4.47	4.60	-0.182612	-0.258018	-0.104994	<.001
	Decreasing my alcohol consumption will be…	2410	3.97	3.87	4.06	-0.43	-0.490957	-0.361594	<.001
	CIBER
	Means and associations (r) with number of cigarettes (R2 = [,19, ,34])	n	mean	CI low	CI high	r	CI low	CI high	p-value
	To lower my risk for dementia I would…	356	3.3	3.06	3.55	-0.245687	-0.428365	-0.0437146	<.001
	I think smoking is…	356	3.90	3.69	4.10	0.16486	-0.0406744	0.357009	.006
	I think smoking is…	356	3.89	3.71	4.07	0.0406616	-0.164873	0.242811	.494
	I think smoking is…	356	3.83	3.63	4.03	0.00726548	-0.197192	0.211118	.891
	I think smoking has…	356	3.36	3.17	3.56	-0.0929447	-0.291577	0.113372	.114
	If I smoke this will increase my risk for dementia…	356	3.02	2.83	3.21	-0.137902	-0.332701	0.0681828	.018
	When and how much I smoke is…	356	2.53	2.28	2.78	-0.051159	-0.252685	0.154621	.420
	When and how much I smoke is…	356	3.67	3.43	3.91	0.129622	-0.0765701	0.325181	.024
	When and how much I smoke is…	356	4.04	3.84	4.24	-0.153121	-0.346455	0.0526921	.009
	If I intent to quit smoking this will be…	356	2.29	2.04	2.54	-0.441645	-0.592395	-0.261015	<.001
	CIBER
	Means and associations (r) with social and cognitive activity (R2 = [,03, ,05])	n	mean	CI low	CI high	r	CI low	CI high	p-value
	I intent to…	3065	2.72	2.65	2.78	-0.0345327	-0.104473	0.0357477	.608
	To lower my risk for dementia I would...	3065	3.17	3.11	3.24	0.00928064	-0.0609528	0.0794226	<.001
	An active and social life is...	3065	3.86	3.79	3.92	0.157439	0.0882199	0.225144	<.001
	An active and social life has...	3065	3.75	3.69	3.81	0.122588	0.0528487	0.191137	.067
	When and how active and social I am is...	3065	3.10	3.02	3.17	-0.034332	-0.104274	0.0359483	<.001
	When and how active and social I am is...	3065	3.91	3.85	3.97	0.0855514	0.0154504	0.154815	<.001
	If I intent to be more active and social this will be…	3065	3.32	3.24	3.39	0.132292	0.0626807	0.200623	<.001

## Sheet: Sheet2
			PA_Dementie_Risk_Change_T1							Alc_Change_T1
			PA_Importance_T1							Alc_Dementia_Risk_Change_T1
			PA_Time_T1							Alc_Fun_T1_2
			PA_Importance_Health_T1							Alc_Health_T1
			PA_Treath_T1							Alc_Treath_T1_2
			PA_Brains_T1							Alc_Brains_T1_2
			PA_Dementia_Risk_T1							Alc_Dementia_Risk_T1_2
			PA_Social_Comparison_T1							Alc_Social_Comparison_T1_2
			PA_Social_T1							Alc_Social_T1_2
			PA_Automatic_T1							Alc_Habit_T1_V2
			PA_Difficult_T1							Alc_SelfControl_T1
			PA_Sport_Confidence_T1							Alc_SelfEfficacy_T1
			PA_SelfEfficacy_T1
					Smoking_Dementia_Change_T1						Cog_Change_T1
					Smoking_Pleasure_T1						Cog_Dementia_Risk_Change_T1
					Smoking_Harm_T1_2						Cog_Fun_T1
					Smoking_Treath_T1						Cog_Importance_Health_T1
					Smoking_Health_T1_2						Cog_Social_T1
					Smoking_Dementia_Risk_T1_2						Cog_SelfControl_T1
					Smoking_Social_T1_2						Cog_Self_Efficacy_T1_2
					Smoking_Habits_T1_2
					Smoking_SelfContol_T1_2
					Smoking_SelfEfficacy_Quit_T1_2
